# Supplementary material for: Beta 2 Adrenergic Receptor Antagonist Propranolol and Opioidergic Receptor Antagonist Naltrexone Produce Synergistic Effects on Breast Cancer Growth Prevention by Acting on Cancer Cells and Immune Environment in a Preclinical Model of Breast Cancer
Source: Cancers (Basel). 2021 Sep 28;13(19):4858. doi: 10.3390/cancers13194858 (PMC8508249; doi:10.3390/cancers13194858)
Supplement: Supplementary file 1 [file cancers-13-04858-s001.zip]

Archive with 1 entries (1 files):
- cancers-1285614-supplementary.pdf
